# Supplementary material for: Parafibromin governs cell polarity and centrosome assembly in Drosophila neural stem cells
Source: PLoS Biol. 2022 Oct 12;20(10):e3001834. doi: 10.1371/journal.pbio.3001834 (PMC9555638; doi:10.1371/journal.pbio.3001834)
Supplement: S1 Data — Original quantification data for main figures and supporting information figures were provided. Mean, standard deviation, standard error of mean, mean difference, or standard error of difference was also indicated for each set of data analyzed by GraphPad Prism 9. (XLSX) [file pbio.3001834.s013.xlsx]

## Sheet: Figure 1
	Figure 1C									Figure 1D	NSC number per clone														Figure 1F
		Percentage of clones with supernumerary NSCs										Type I clone						Type II clone							Percentage of NSCs positvie for PH3 at 10 APF
		1 NSC in type I clone	≥ 2 NSCs in type I clone	1 NSC in type II clone	≥2 NSCs in type II clone					Ctrl		hyxHT622		hyxw12-46		Ctrl		hyxHT622		hyxw12-46					Ctrl	hyx RNAi (KK)
	Ctrl	100	0	100	0					Replicate 1	Replicate2	Replicate 1	Replicate2	Replicate 1	Replicate2	Replicate 1	Replicate2	Replicate 1	Replicate2	Replicate 1	Replicate2				11.8	54.8
	hyxHT622	13	87	25	75					1	1	2	14	2	7	1	1	4	1	1	4
	hyxw12-46	69.2	30.8	26.7	73.3					1	1	3	15	5	4	1	1	8	3	9	3
										1	1	5	2	3	1	1	1	7	4	3	2
										1	1	2	1	1	1	1	1	8	7	2	5
										1	1	8	2	9	1	1	1		5	1
										1	1	1	3	2	2	1	1		11	13
										1	1		5	2	1	1	1			2
										1	1		4	4	3	1	1			5
										1	1		7	6	1	1	1			1
										1	1		12	5	1	1	1			5
														1	1	1	1			13
														1		1	1
											Ctrl	hyxHT622	hyxw12-46	Ctrl	hyxHT622	hyxw12-46
										Mean	1	5.7	2.8	1	6.2	5
										Std. Deviation	0	3.29	1.45	0	2.86	4.3
										Std. Error of Mean	0	1.041	0.4284	0	1.167	1.296

## Sheet: Figure 2
			Figure 2I
	Driver	insc-Gal4 UAS-Dicer2; UAS-CD8-GFP
		Ratio of NSC/GMC diameter
			Control	hyx Ri (KK)
			1.71751	0.987007
			2.03941	1.6845
			1.71885	1.13041
			1.86842	1.13121
			1.81853
			1.5613
			2.27131
			1.62331
			1.67279
			1.65042
			1.90168
			Control	hyx Ri (KK)
		Mean	1.8	1.2
		Std. Deviation	0.21	0.31
		Std. Error of Mean	0.06287	0.1542

## Sheet: Figure 3
			Figure 3B				Figure 3D					Figure 3E						Figure 3F					Figure 3H
	Driver		insc-Gal4 UAS-Dicer2; UAS-CD8-GFP				MARCM clones				Driver		insc-Gal4 UAS-Dicer2; UAS-CD8-GFP					MARCM clones					MARCM clones
			Spindle length (μm)				Spindle length (μm)					Ratio of spindle length to NSC diameter							Ratio of spindle length to NSC diameter				Astral microtubule intensity
			Control	hyx RNAi			Control	hyxHT622	hyxW12-46			Control	hyx RNAi					Control	hyxHT622	hyxw12-46			Ctrl	hyxHT622	hyxw12-46
			8.989	9.871			11.976	4.464	5.482			0.709677	0.845381					0.878592	0.635385	0.600167			104.5	0.657	0.272
			10.384	6.873			9.119	8.412	5.968			0.690718	0.898249					0.698678	0.703894	0.793011			120.29	2.75	6.66
			9.594	5.84			9.363	5.272	5.761			0.848558	0.780576					0.734467	0.757778	0.633151			93.312	38.621	1.17
			11.572	5.645			10.863	6.8	8.312			0.791201	0.603677					0.825685	0.890429	0.543518			111.062	6.312	44.62
			9.54	5.948			11.896	7.08	8.47			0.746132	0.698644					0.84598	0.596653	0.801269			85.512	47.812	7.135
			9.637	5.297			8.325	6.186	8.735			0.791196	0.642614					0.709778	0.652334	0.72373			102.933	15.961	2.708
			9.617	5.449			8.833	7.993	7.948			0.898151	0.779012					0.867067	0.782406	0.770086			87.214	7.566	10.152
			9.301	6.772			11.871	8.409	9.574			0.840361	0.832279					0.771357	0.709921	0.777234				7.072	2.324
			10.705	5.961			9.423	4.923	7.833			0.766952	0.546334					0.815587	0.556066	0.49648				4.005	61.576
			8.494	5.99			8.586	5.805	8.481			0.607845	0.703623					0.74951	0.696023	0.829306				1.963	10.624
			9.261	5.272			9.283	5.656	6.548			0.830209	0.818355					0.74951	0.799006	0.629286				9.487	9.673
			10.005	6.52			10.293	6.354	8.55			0.841828	0.886064					0.880453	0.704219	0.597205				10.825	22.147
			10.824	6.28			10.452	4.33	5.498			0.858872	0.589152					0.912068	0.554853	0.619593				4.516	7.844
			10.069	6.992			8.667	5.398	6.371			0.918148	0.622383					0.762146		0.823193				1.103	4.201
			10.666	6.953			9.12	5.783	6.758			0.935014	0.822205					0.815892		0.666183				29.863	55.764
			11.229	8.599			8.518	6.315	7.993			0.879918						0.742089		0.609107				0.538	100.115
			10.378	10.945			9.12	5.257	7.476			0.801859						0.787213		0.750309				1.007	108.319
			9.01	6.662			8.899	5.853	8.014			0.796619						0.708882		0.70544				5.835	14.815
			9.887	5.254			8.825					0.818003						0.735456		0.806067				17.643	8.828
			10.036	8.875			10.195					0.710367						0.820258		0.819234				3.645	7.749
			10.686	7.339			10.017					0.744678						0.774544		0.686534				0.145	17.474
			11.278	6.457		one way ANOVA						0.744062						0.845786						66.955	69.545
			10.193	6.062		Mean	9.7	6.13	7.43			0.813371						Control	hyxHT622	hyxw12-46				53.098	60.759
			10.369	5.923		Std. Deviation	1.15	1.22	1.25			0.883458					Mean	0.79	0.7	0.7				Ctrl	hyxHT622	hyxw12-46
			8.055	9.706		Std. Error of Mean	0.251	0.2878	0.2938			0.823222					Std. Deviation	0.06206	0.09788	0.1006			Mean	100.7	14.7	27.6
			9.075	6.671								0.82087					Std. Error of Mean	0.01323	0.02715	0.02194			Std. Deviation	12.77	19.12	32.56
			9.121	9.719								0.87892											Std. Error of Mean	4.825	3.986	6.79
			8.26	6.208								0.931289
			8.213	10.132								0.899925
				6.074								0.858493
				6.269								0.916286
				6.173								0.804339
				5.803								Control	hyx RNAi
				6.287							Mean	0.82	0.74
				6.073							Std. Deviation	0.076	0.12
				5.831							Std. Error of Mean	0.01352	0.02986
				7.069
				5.995
				7.32
				6.394
		Unpaired t test
		Mean	9.81	6.84
		Std. Deviation	0.94	1.46
		Std. Error of Mean	0.1745	0.2306

## Sheet: Figure 4
		Figure 4B														Figure 4B
	Driver		insc-Gal4 UAS-Dicer2; UAS-CD8-GFP												Driver		insc-Gal4 UAS-Dicer2; UAS-CD8-GFP
		Astral microtubule intensity at interphase NSCs														Astral microtubule intensity at metaphase NSCs
		t=0		t=30s		t=60s		t=90s		t=120s		t=5min				t=0		t=30s		t=60s		t=90s		t=120s		t=5min
		Ctrl	hyx Ri	Ctrl	hyx Ri	Ctrl	hyx Ri	Ctrl	hyx Ri	Ctrl	hyx Ri	Ctrl	hyx Ri			Ctrl	hyx RNAi	Ctrl	hyx RNAi	Ctrl	hyx RNAi	Ctrl	hyx RNAi	Ctrl	hyx RNAi	Ctrl	hyx RNAi
		0.23	0.125	14.431	10.778	103.533	36.25	96.567	42.986	33.58	17.3	128.552	59.707			0.968	3.762	59.429	10.262	103.342	36.517	50.211	31.429	78.523	25.565	46.131	40.821
		0	0.225	35.215	10.65	79.485	25.244	50.136	27.6	21.6	26.088	64.469	33.545			0.911	1.067	37.901	13.722	36.275	18.462	34.365	43.889	66.074	15.394	45.134	46.691
		0.772	0.143	33.764	11.667	106.776	33.5	72.987	17.944	30.428	33.438	68.79	24.114			0.127	3.6	56.737	12.75	56.253	34.338	52.405	44.067	44.335	23.87	36.076	11.322
		0.121	0.151	27.641	14.806	90.559	32.25	51.481	21.333	44.74	30.321	77.924	15.5			0.005	0.542	48.169	16.75	96.2	35.691	29.691	81.519	73.882	64.627	28.383	35.356
		0.44	0.358	33.438	26.625	109.633	24.875	49.836	18.548	41.102	18.875	81.442	26.292			5.928	2.825	22.086	26.667	92.25	28.51	43.564	87.452	90.5	19.491	47.34	30.515
		0	0.238	35.353	21.857	76.34	10.875	52.722	25.19	56.672	33	63.144	20.118			3.306	0	21.975	21	46.414	34.175	95.74	39.1	116.751	66.275	73.856	47.673
		0.242	0.838	29.01	22.125	36.586	12.435	74.609	27.861	83.393	16.578	73.63	22.038			2.611	1.315	26.194	59.25	55.214	25.982	52.464	45.208	67.882	21.142	46.861	48.18
		1.347	0	50.317	33.3	43.723	40.974	48.268	19.875	66	28.844	58.275	26.644			5.585	0.08	28.607	29.24	40.858	34.093	31.467	46.426	39.339	18.213	112.393	45.368
		0.006	0.227	42.769	23.741	105.717	23.784	52.771	25.594	33.038	16.894	30.86	44.661			1.828	0.262	22.653	12.883	34.986	26.929	65.511	49.25	54.26	24.934	102.748	15.385
		2.192	0.405	25.801	17.031	100.299	38.2	37.593	11.861	61.282	23.417	46.149	87.718			0.79	1.524	18.727	5.116	40.283	18.086	71.296	41.381	77.015	16.627	52.324	26.173
		0.365	0.515	56.971	21.88	45.455		57.109	59.162	69.03	49.65	71.991	68.946			1.929	2.375	39.635	10.433	30.235	12.728	43.067	22.833	47.703	29.343	83.157	44.088
		0.548	1.051	55.13	11.614	42.36		47.859	34.34	53.3	14.444	36.115				1.215	3.325	38.734	13.867	49.843	8.848	97.368	20.612		28.382	81.239	49.346
		0.006	0	29.667	18.65			58.238	45.652	66.39	40.385					0.584	0.128	42.663	9.202	52.571	11.344	83.389	28.489		19.886	38.59	57.615
		0.373	0.357	42.732	0.056			105.698	32.857	66.4	16.352					3.62	0.247	45.077	8.116	47.788	28.389	64.696			20.767	42.324	103.182
		0.759	0.178	41.519	5.208			56.65	27.542	34.469	40.22					0.651	0	26.3	21.197	36.38		136.038			23.056	101.696	40.027
		0	0.045	110.26	10.65			53.611	28.9		26.167					4.894	0.007	28.514		24.733		51.391				70.144	98.803
		1.411	0	61.078	13.2				16.968		15.267					2.049	0	20.597		45.149		99.552				58.815
		0.428	0.034	81.145	43.967				17.792		33.619					0	0	28.94				85.688				125.891
		0.521	0.024	92.282	26.361				24.233		13.75					0	0.014	74.069				123.112				52.067
			0.013	70.539	14.275				42.431		46.625					0	0.007	58.321				68.725				63.864
			0	31.1	20.688				16.278		30.056					0	2.941	109.957				51.622				69.148
			0	47.243	16.725				21.571		22.569					0.081	0	102.389								53.195
			0.608		20.133				8.6		32.852					0	0	111.091								34.588
			1.56		18.963				16.943		32.867					0.019	0	81.604								84.493
			2.64		12.194				36.619		17.583					0	0	79.761								79.175
			3.176		0.476				35.444		11.306					0	0	54.533								91.539
			4.648		0				4.771		63.914					0	0.153									102.266
					19.458				77.821		18.071					0	0									90.079
					32.767				53.771		34.929					1.095	0
					16.387				68.711		42.56					2.281	0
					13.956				28.094		51.078
					20.548				24.321		16.515
					36.143				27.429		21.302
					28.016				46.071		21.775
					0.97				35.05		32.2
									50.327		35
									19.552		13.23
									55.562		47.218
									25.023		19.911
											28.432
											17.458
											61.444
		Ctrl	hyx Ri	Ctrl	hyx Ri	Ctrl	hyx Ri	Ctrl	hyx Ri	Ctrl	hyx Ri	Ctrl	hyx Ri			Ctrl	hyx Ri	Ctrl	hyx Ri	Ctrl	hyx Ri	Ctrl	hyx Ri	Ctrl	hyx Ri	Ctrl	hyx Ri
	Mean	0.5	0.7	47.6	17.6	78.4	27.8	60.4	31.3	50.8	28.9	66.8	39		Mean	1.3	0.8	49.4	18	52.3	25.3	68.2	44.7	68.8	27.8	68.3	46.3
	Std. Deviation	0.5828	1.123	23.5	10.21	28.8	10.32	18.32	16.26	18.01	13.21	25.19	23.44		Std. Deviation	1.75	1.268	28.18	13.29	23.18	9.675	29.47	19.89	22.56	15.78	26.28	24.72
	Std. Error of Mean	0.1337	0.2161	5.011	1.726	8.315	3.265	4.58	2.604	4.65	2.038	7.272	7.067		Std. Error of Mean	0.3196	0.2315	5.527	3.43	5.622	2.586	6.431	5.517	6.802	4.075	4.966	6.179

## Sheet: Figure 5
			Figure 5C								Figure 5F
			Ctrl		hyxHT622		hyxW12-46				Ctrl			hyxHT622			hyxw12-46
			Replicate 1	Replicate 2	Replicate 1	Replicate 2	Replicate 1	Replicate 2			Replicate 1	Replicate 2	Replicate 3	Replicate 1	Replicate 2	Replicate 3	Replicate 1	Replicate 2	Replicate 3
		interphase	1	1	0.04	0.19	0.35	0.700556		interphase	1	1	1	0.16	0.08	0.09041	NA	0.2	0.256157
		metaphase	1	1	0.01	0.18	0.23	0.68		metaphase	1	1	1	0.54	0.416121	0.327299	0.89	0.898496	0.578514
			two-way ANOVA with multiple comparisons								two-way ANOVA with multiple comparisons
		Test details	Mean 1	Mean 2	Mean Diff.	SE of diff.	Std. Deviation			Test details	Predicted (LS) mean 1	Predicted (LS) mean 2	Predicted (LS) mean diff.	SE of diff.	Std. Deviation
		Interphase								Interphase
		Ctrl vs. hyxHT622	1	0.12	0.885	0.1772	0.106066			Ctrl vs. hyxHT622	1	0.11	0.8899	0.07575	0.0434955
		Ctrl vs. hyxW12-46	1	0.53	0.4747	0.1772	0.24788			Ctrl vs. hyxw12-46	1	0.23	0.7719	0.08469	0.039709
		Metaphse								Metaphse
		Ctrl vs. hyxHT622	1	0.1	0.905	0.1772	0.120208			Ctrl vs. hyxHT622	1	0.43	0.5722	0.07575	0.106831
		Ctrl vs. hyxW12-46	1	0.46	0.545	0.1772	0.318198			Ctrl vs. hyxw12-46	1	0.79	0.211	0.07575	0.182339

## Sheet: Figure 6
	Figure 6B					Figure 6C				Figure 6E
	Fold change of DTACC intensity in S2 cells					Fold change of overall intensity of polo in S2 cells				Fold change of a-tub intensity in S2 cells
	ds-egfp	ds-hyx				ds-egfp	ds-hyx			ds-egfp	ds-hyx
Replicate 1	1	0.813796			Replicate 1	1	0.651422		Replicate 1	1	0.58
Replicate 2	1	0.713622			Replicate 2	1	0.748004		Replicate 2	1	0.722237
Replicate 3	1	0.765155			Replicate 3	1	0.595991		Unpaired t test
Replicate 4	1	0.720769			Unpaired t test				Mean	1	0.65
Unpaired t test					Mean	1	0.67		Std. Deviation	0	0.1006
Mean	1	0.75			Std. Deviation	0	0.07693		Std. Error of Mean	0	0.07112
Std. Deviation	0	0.04631			Std. Error of Mean	0	0.04442
Std. Error of Mean	0	0.02315
	Figure 6G								Figure 6I																							Figure 6J						Figure 6K							Figure 6L
									ChIP-qPCR																							luciferase assay in S2 cells						luciferase assay in S2 cells							luciferase assay in S2 cells
			Percentage of metaphase cells with indicated pattern of CNN or g-tub in S2 cells							Pre-serum										Hyx												Fold change of luciferase activity under polo promoter						Fold change of luciferase activity under polo promoter							Fold change of luciferase activity under actin5c promoter
			Normal			Abnormal				Replicate 1	Replicate2	Replicate3	Replicate4	Replicate 4	Replicate 5	Replicate 6	Replicate 7	Replicate 8		Replicate 1	Replicate2	Replicate3	Replicate4	Replicate 4	Replicate 5	Replicate 6	Replicate 7	Replicate 8				Vector+pGL3-basic	Vector+poloPro					ds-egfp	ds-hyx				ds-egfp	ds-hyx
			Replicate 1	Replicate 2	Replicate 3	Replicate 1	Replicate 2	Replicate 3	Negative ctrl	1	1	1	1							1.12875	1.34	1.49425	1.53301								batch 1 replicate 1	0.748299	130.706					1	0.36143				1	1.56611
	pattern of CNN	ds-egfp	95.7	100	88.9	4.3	0	11.1	orb2	1	1	1	1	1	1	1	1	1		1.58	5.31	2.09	2.56	4.5	3.03	1.69	2.84	2.83			batch 1 replicate 2	0.778571	120.5					1	0.611129				1	0.842881
		ds-hyx	27.8	71.4	46.9	72.2	28.6	53.1	polo Pro (-587)	1	1	1	1	1						3.43	4.07	1.46	1.31	4.46							batch 1 replicate 3	1.02128	113.827					1	0.43608				ds-egfp	ds-hyx
	pattern of g-tub	ds-egfp	95	100	83.3	5	0	16.6	polo Pro (-224)	1	1	1	1	1						5.49	2.31	1.46	2.52	1.37							batch 2 replicate 1	1.2	117.946					ds-egfp	ds-hyx			Mean	1	1.2
		ds-hyx	27.8	71.4	40.6	72.2	28.6	59.4	aurA Pro	1	1	1	1							1.4	4.81	1.3	3.89								batch 2 replicate 2	1.31707	126.648				Mean	1	0.5			Std. Deviation	0	0.5114
									numb Pro	1	1	1	1							1.6	1.5	1.38	2.09								batch 2 replicate 3	1.40708	122.453				Std. Deviation	0	0.1282			Std. Error of Mean	0	0.3616
			two-way ANOVA with multiple comparisons																													Vector+pGL3-basic	Vector+poloPro				Std. Error of Mean	0	0.074
		Mean&Std. Deviation	Normal	Abnormal																											Mean	1.01	122
	pattern of CNN	ds-egfp	94.9±5.60	5.1±5.60																											Std. Deviation	0.2764	6.051
		ds-hyx	48.7±21.86	51.3±21.86					Test details	Predicted (LS) mean 1	Predicted (LS) mean 2	Predicted (LS) mean diff.	SE of diff.	Std. Deviation																	Std. Error of Mean	0.1128	2.47
	pattern of g-tub	ds-egfp	92.8±8.57	7.2±8.57
		ds-hyx	46.6.6±22.41	53.4±22.41					Pre-serum - Hyx
									Negative ctrl	1	1.374	-0.374	0.6674	0.183528
									orb2	1	2.937	-1.937	0.4449	1.24296
									polo Pro (-587)	1	2.946	-1.946	0.597	1.47263
									polo Pro (-224)	1	2.63	-1.63	0.597	1.6771
									aurA Pro	1	2.85	-1.85	0.6674	1.77278
									numb Pro	1	1.643	-0.6425	0.6674	0.311595
			Figure 6M																												Figure 6Q									Figure 6S
			Relative mRNA levels of indicated genes upon hyx knockdown by actin5C-Gal4 at 48 h ALH larval brains											Figure 6O					hyx knockdown by actin5C-Gal4 at 48 h ALH larval brains													hyx knockdown by actin5C-Gal4 at 48 h ALH larval brains									hyx knockdown by actin5C-Gal4 at 48 h ALH larval brains
			UAS-b-gal Ri; UAS-b-gal Ri				hyx RNAi; UAS-Dicer2							Overall Hyx intensity			NSC Hyx intensity				Overall Hyx intensity					NSC Hyx intensity						Western blot analysis of Hyx intensity upon hyx knockdown after normalization against GAPDH									Western blot analysis of Polo and Aura intensity upon hyx knockdown after normalization against GAPDH
	Driver	actin5C-Gal4		hyx	polo	aura	msps	tacc	γ-tub	cnn			Control	act>hyx Ri; UAS-Dicer2			Control	act>hyx Ri;UAS-Dicer2			Control	act>hyx Ri;UAS-Dicer2			Control	act>hyx Ri;UAS-Dicer2						Control	actin>hyx Ri
		Replicate 1	1	0.179991	0.293412	0.200129	0.362738	0.597082	0.731536	0.304181			52.386	28.754			130.443	23.551		Number of values	34	36		Number of values	96	99						1	0.290115					Polo intensity	Control	actin5C>hyx Ri; Dicer2		AurA intensity	Control	actin5C>hyx Ri; Dicer2
		Replicate 2	1	0.215636	0.35103	0.32056	0.513226	0.711367	0.744151	0.375443			50.734	31.802			124.732	26.273		Mean	41.47	19.65		Mean	107.1	20.41						1	0.394398					replicate 1	1	0.238263		replicate 1	1	0.434095
		Replicate 3	1	0.20311	0.430873	0.159357	0.688884	0.896474	0.905216	0.661739			40.483	21.103			152.339	15.15		Std. Deviation	13.25	8.989		Std. Deviation	29.18	12.92												replicate 2	1	0.258061		replicate 2	1	0.434566
		Replicate 4	1	0.304884	0.239207	0.279193	0.813003	0.510978	1.06093	0.461478			54.471	15.599			115.533	41.858		Std. Error of Mean	2.272	1.498		Std. Error of Mean	2.978	1.299					Mean	1	0.3423
		Unpaired t test											40.129	15.681			149.386	33.417		Unpaired t test				Unpaired t test							Std. Deviation	0	0.07374					Mean	1	0.2482		Mean	1	0.4343
		Mean	1	0.2259	0.3286	0.2398	0.5945	0.679	0.8605	0.4507			45.943	11.131			130.7	39.499		P value	<0.0001			P value	<0.0001						Std. Error of Mean	0	0.05214					Std. Deviation	0	0.014		Std. Deviation	0	0.000333
		Std. Deviation	0	0.05468	0.08204	0.0733	0.1975	0.1666	0.1553	0.1547			45.129	18.13			153.975	21.852		P value summary	****			P value summary	****						Unpaired t test							Std. Error of Mean	0	0.009899		Std. Error of Mean	0	0.0002355
		Std. Error of Mean	0	0.02734	0.04102	0.03665	0.09873	0.08331	0.07764	0.07734			46.642	11.134			144.727	54.663													P value	0.0062						Unpaired t test				Unpaired t test
													38.375	11.494			175.678	20.369													P value summary	**						P value	0.0002			P value	<0.0001
													36.076	8.474			154.118	19.884																				P value summary	***			P value summary	****
													38.961	15.125			147.556	10.941
													30.96	36.203			137.384	19.296
													25.856	28.818			122.697	26.079
													25.531	29.129			115.146	12.527
													34.965	30.709			104.103	32.005
													38.455	38.097			115.168	8.775
													37.166	30.449			102.968	26.427
													52.918	31.233			99.202	32.845
													55.298	20.909			101.398	26.6
													21.613	20.686			102.432	13.222
													25.863	15.902			107.456	12.407
													25.977	17.588			80.952	12.159
													32.041	19.207			89.744	15.758
													32.242	19.969			133.64	62.763
													52.227	23.029			127.444	41.159
													54.047	16.103			94.708	30.026
													22.867	12.798			114.432	25.394
													26.48	13.927			87.02	34.548
													30.249	5.814			94.505	20.588
													68.994	31.542			108.84	20.55
													54.182	22.388			88.494	35.004
													76.904	0.208			87.066	31.466
													51.615	15.572			75.903	29.568
													44.354	18.126			53.8	13.21
														8.856			59.143	18.007
														11.65			84.769	29.244
																	87.419	22.933
																	86.053	22.817
																	97.836	18.276
																	104.405	28.306
																	101.178	19.288
																	73.98	37.669
																	80.323	26.295
																	82.73	54.853
																	84.481	42.681
																	109.013	21.246
																	79.744	35.243
																	96.752	26.648
																	89.153	18.765
																	79.553	14.467
																	127.199	17.947
																	118.441	14.299
																	86.798	19.341
																	94.344	13.016
																	111.001	15.809
																	78.456	3.146
																	67.188	5.077
																	67.237	17.356
																	85.334	29.82
																	68.772	18.494
																	78.714	6.06
																	68.343	13.291
																	50.229	20.705
																	80.172	29.029
																	81.098	14.643
																	101.344	33.178
																	67.998	4.685
																	80.368	24.128
																	122.586	12.046
																	137.237	24.695
																	117.565	4.362
																	140.196	0.162
																	120.12	0
																	111.876	0.447
																	149.171	0.396
																	82.369	7.363
																	67.936	12.805
																	110.93	1.998
																	84.371	21.04
																	84.531	16.105
																	122.848	6.753
																	121.346	34.321
																	137.747	27.815
																	187.451	26.815
																	189.554	34.911
																	143.714	23.014
																	169.979	16.907
																	128.722	0
																	108.104	0
																	95.821	0
																	104.636	34.397
																	109.17	18.103
																	115.644	26.735
																	131.118	0
																	133.792	0
																	122.168	21.848
																		9.105
																		11.944
																		0

## Sheet: Figure 7
		Figiure 7B														Figure 7E												Figure 7H
	Driver		insc-Gal4 UAS-Dicer2; UAS-CD8-GFP													Percentage of NSCs with indicated aPKC crescent at apical cortex												Ratio of spindle length to cell diameter
		total NB number per brain lobe															Strong aPKC crescent		Weak aPKC crescent		No aPKC crescent						Driver		insc-Gal4 UAS-Dicer2; UAS-CD8-GFP
	Control	hyx Ri; UAS-β-gal Ri	UAS-venus-polo	UAS-aurA	hyx Ri; UAS-Venus-polo	hyx Ri; UAS-aurA										β-gal Ri; β-gal Ri	93.1	96.6	6.9	3.4	0	0					Control	hyx Ri; β-gal Ri	hyx Ri;Venus-polo	hyx Ri;UAS-aurA
	100	137	98	94	100	120										hyx Ri; β-gal Ri	0	0	28.2	25	71.8	75					0.919358	0.73918	0.859996	0.795146
	98	132	98	103	118	117										Venus-polo	100	90	0	10	0	0					0.94201	0.858919	0.932436	0.971553
	99	130	100	98	118	115										Venus-aurA	100	92.9	0	7.1	0	0					0.898711	0.867143	0.933961	0.996472
	102	139	102	98	103	107										hyxRi; Venus-polo	8.1	0	43.2	54.5	48.6	45.5					0.825538	0.838631	0.860825	0.838487
	97	131	97	101	114	110										hyxRi; UAS-aurA	0	13	57.1	52.2	42.9	34.8					0.916016	0.892747	0.769657	0.979491
	97		96	102	125	111																					0.92821	0.879584	0.950259	0.955948
	98		102	104	100	119																					0.897125	0.737245	0.967304	0.81106
	93		98	102		119										Mean ± SD	Strong Mira crescent	Weak Mira crescent	No Mira crescent								0.915699	0.863014	0.946643	0.89321
	104		98	100		119										β-gal Ri; β-gal Ri	94.85 ± 2.47	5.15 ± 2.47	0		2.47487	2.47487	0				0.826567	0.88013	0.873161	0.941997
	98		103	96		107										hyx Ri; β-gal Ri	0	26.6± 2.26	73.4 ± 2.26		0	2.26274	2.26274				0.822816	0.822288	0.891831	0.839459
	98			94		110										Venus-polo	95 ± 7.07	5± 7.07	0		7.07107	7.07107	0				0.953149	0.750617	0.964956	0.858429
				95												UAS-aurA	96.45± 5.02	3.55± 5.02	0		5.02046	5.02046	0				0.977316	0.763045	0.920268	0.892271
																hyx Ri; Venus-polo	4.05± 5.73	48.85± 7.99	47.05± 2.19		5.72756	7.99031	2.19203				0.920486	0.798147	0.946708	0.903698
																hyx Ri; UAS-aurA	6.5± 9.19	54.65± 3.46	38.85± 5.73		9.19239	3.46482	5.72756				0.899891	0.695294	0.988901	0.919065
																											0.951687	0.857834	0.978477	0.882164
	Mean	98.55	133.8	99.2	98.92	111.1	114																				0.965799	0.782813	0.904456	0.934236
	Std. Deviation	2.841	3.962	2.394	3.579	10.07	5.099																				0.87001	0.833532	0.99474	0.921706
	Std. Error of Mean	0.8567	1.772	0.7572	1.033	3.807	1.537																				0.837819	0.875143	0.892801	0.921851
																	Figure 7F											0.733094	0.843093	0.922975
																	Percentage of NSCs with indicated Mira crescent at basal cortex											0.768083	0.923827	0.99002
																	Strong Mira crescent		Weak Mira crescent		No Mira crescent							0.919048	0.859294	0.862164
																β-gal Ri; β-gal Ri	93.1	96.6	6.9	3.4	0	0						0.824925	0.951094	0.986774
			Figure 7C													hyx Ri; β-gal Ri	0	0	28.2	31.3	71.8	68.8						0.833333		0.914945
		Driver		insc-Gal4 UAS-Dicer2; UAS-CD8-GFP			Driver		insc-Gal4 UAS-Dicer2; UAS-CD8-GFP							Venus-polo	93.3	100	6.7	0	0	0								0.992054
			NB number per type I lineage					NB number per type II lineage								UAS-aurA	90	92.9	10	7.1	0	0								0.916112
	Ctrl	hyx Ri; UAS-β-gal Ri	Venus-polo	UAS-aurA	hyx Ri; UAS-Venus-polo	hyx Ri; UAS-aurA	Ctrl	hyx Ri; UAS-β-gal Ri	Venus-polo	UAS-aurA	hyx Ri; UAS-Venus-polo	hyx Ri; UAS-aurA				hyxRi; Venus-polo	2.7	0	59.5	54.5	37.8	45.5								0.904267
	1	hyx Ri; UAS-β-gal Ri	1	1	3	4	1	10	1	1	7	3				hyxRi; UAS-aurA	0	13	46.4	56.5	53.6	30.4								0.908627
	1	2	1	1	2	2	1	6	1	1	4	5
	1	7	1	1	1	3	1	5	1	1	2	3															Control	hyx Ri; β-gal Ri	hyx Ri;Venus-polo	hyx Ri;UAS-aurA
	1	10	1	1	3	1	1	26	1	1	3	4				Mean ± SD	Strong Mira crescent	Weak Mira crescent	No Mira crescent							Number of values	18	23	22	27
	1	15	1	1	1	1	1	16	1	1	6	3				β-gal Ri; β-gal Ri	94.85 ± 2.47	5.15 ± 2.47	0							Mean	0.9038	0.818	0.9161	0.9131
	1	2	1	1	1	1	1	2	1	1	3	4				hyx Ri; β-gal Ri	0	29.75 ± 2.19	70.3± 2.12							Std. Deviation	0.04915	0.06108	0.05547	0.055
	1	1	1	1	1	2	1	3	1	1	3	5				Venus-polo	96.65 ± 4.74	3.35 ± 4.74	0							Std. Error of Mean	0.01159	0.01274	0.01183	0.01058
	1	2	1	1	1	1	1	12	1	1	5	6				UAS-aurA	91.45 ± 2.05	8.55 ± 2.05	0							One-way ANOVA with multiple comparisions			Summary	Adjusted P Value
	1	4	1	1	1	1	1	10	1	1	1	1				hyx Ri; Venus-polo	1.35 ± 1.91	57± 3.54	41.65± 5.44							Control vs. hyx Ri; β-gal Ri			****	<0.0001
	1	3	1	1	2	2	1	6	1	1	6	4				hyx Ri; UAS-aurA	6.5 ± 9.19	51.45± 7.14	42 ± 16.4							Control vs. hyx Ri;Venus-polo			ns	0.9647
	1	1	1	1	2	1	1	7	1	1	6	7														Control vs. hyx Ri;UAS-aurA			ns	0.9874
	1	1	1	1	1	1	1	8	1	1	7	4														hyx Ri; β-gal Ri vs. hyx Ri;Venus-polo			****	<0.0001
	1	1	1	1	1	1	1	4	1	1	7	3														hyx Ri; β-gal Ri vs. hyx Ri;UAS-aurA			****	<0.0001
	1	1	1	1	1	1	1	1	1	1	6	3
	1	2	1	1	4	2	1	1	1	1	1	1
	1	3	1	1	2	2	1	7	1	1	10	8
	1	1	1	1	1	3	1	11	1	1	3	10
	1	1	1	1	1	2	1	6	1	1	4	3
	1	1	1	1	1	1	1	5	1	1	2	7
	1	7	1	1	2	7	1		1	1	3	3
		3	1	1	3	6			1	1	2	7
		1	1	1	2	6			1	1	1
		1	1	1	2	3				1	8
		1	1	1	1	3				1	6
		3	1	1	2	3					10
		10	1	1	1	1					5
		10	1	1	7	2					5
		11	1	1	4						6
			1	1	2						4
			1	1	1						5
			1	1	4						2
			1	1	1						5
			1	1	1						5
			1	1	4						2
				1	1						4
				1	1						8
					2
					2
					2
					1
					2			Ctrl	hyx Ri; UAS-β-gal Ri	Venus-polo	UAS-aurA	hyx Ri; UAS-Venus-polo	hyx Ri; UAS-aurA
					1		Number of values	20	19	22	24	36	21
					1		Mean	1	7.684	1	1	4.639	4.476
					1		Std. Deviation	0	5.898	0	0	2.38	2.294
					2		Std. Error of Mean	0	1.353	0	0	0.3967	0.5006
					2
					2
					2
					1
					1
					1
					2
					1
					2
					2
					1
					1
					3
					1
					1
					2
					2
					1
					2
					1
					1
	Ctrl	hyx Ri; UAS-β-gal Ri	Venus-polo	UAS-aurA	hyx Ri; UAS-Venus-polo	hyx Ri; UAS-aurA
Number of values	20	27	34	36	66	27
Mean	1	3.889	1	1	1.742	2.333
Std. Deviation	0	3.994	0	0	1.071	1.687
Std. Error of Mean	0	0.7686	0	0	0.1319	0.3247

## Sheet: Figure S1
		Figure S1B				Figure S1C					Figure S1E										Figure S1G					Figure S1H
											Hyx protein levels after normalization against GAPDH from 24 h AEL embryos									Driver		insc-Gal4 UAS-Dicer2; UAS-CD8-GFP				Driver		insc-Gal4 UAS-Dicer2; UAS-CD8-GFP
		Intensity of Hyx to toal Hyx				Fold change of Hyx intensity in NSCs														Percentage of NSC lineages with multiple NSCs						NSC number per lineage
		Nuclear Hyx	Cytoplasmic Hyx			Control	hyxHT622	hyxw12-46			FRT82B			hyxHT622			hyxw12-46				1 NSC in type I lineage	≥ 2 NSCs in type I lineage	1 NSC in type II lineage	≥2 NSCs in type II lineage				Type I lineage						Type II lineage
		0.827827	0.172173			0.62989	0.340068	0.612074			Replicate 1	Replicate 2	Replicate 3	Replicate 1	Replicate 2	Replicate 3	Replicate 1	Replicate 2	Replicate 3	Ctrl	100	0	100	0		Ctrl		hyx Ri (GD)		hyx Ri (KK)		Ctrl		hyx Ri (GD)		hyx Ri (KK)
		0.555188	0.444812			0.890487	0.43584	0.223232			1	1	1	0.263153	0.379777	0.301448	0.235897	0.310472	0.24543	hyx RNAi (GD)	57	43	28	72		1		1		2		1		4		6
		0.780792	0.219208			0.921543	0.270688	0.796219												hyx RNAi (KK)	39.5	60.5	8	92		1		1		2		1		2		8
		0.594672	0.405328			1.69336	0.381868	0.441168				Control	hyxHT622	hyxw12-46												1		1		2		1		2		1
		0.749555	0.250445			0.783099	0.205318	0.250583			Mean	1	0.3148	0.2639												1		1		2		1		4		4
		0.820369	0.179631			1.02677	0.09951	0.247979			Std. Deviation	0	0.05945	0.04058												1		2		4		1		3		6
		0.706611	0.293389			1.04382	0.239806	0.235189			Std. Error of Mean	0	0.03432	0.02343												1		1		3		1		4		1
		0.797029	0.202971			1.18423	0.197984	0.339399			Hyx protein levels after normalization against GAPDH from 3rd instar larval brain extracts															1		1		1		1		2		10
		0.739013	0.260987			0.968715	0.294759	0.578323			Control			hyx Ri; hyxHT622/+												1		1		1		1		3		9
		0.746018	0.253982			0.842029	0.149286	0.538375			Replicate 1	Replicate 2		Replicate 1	Replicate 2											1		1		1		1		1		6
		0.843189	0.156811			0.979361	0.084203	0.593949			1	1		0.216849	0.226635											1		2		1		1		5		5
		0.84723	0.15277			1.00901	0.040293	0.366983			Control	hyx Ri; hyxHT622/+														1		2		1		1		1		6
		0.767455	0.232545			0.946954	0.062201	0.647924		Mean	1	0.2217														1		2		1		1		1		9
		0.671637	0.328363			1.14973	0.08029	0.512608		Std. Deviation	0	0.00692														1		3		2				5		8
		0.710834	0.289166			1.02746	0.065475	0.348473		Std. Error of Mean	0	0.004893														1		1		3				2		10
		Nuclear Hyx	Cytoplasmic Hyx			0.951694	0.101623	0.32766																		1		1		2				2		8
	Mean	0.7438	0.2562			0.867767	0.129464	0.243297																				1		1				1		4
	Std. Deviation	0.08611	0.08611			1.2639	0.030546	0.187701																				2		1				7		8
	Std. Error of Mean	0.02223	0.02223			0.771363	0.047158	0.311562																				1		1				4		9
						1.04857	0.109275	0.143867																				3		1				6		6
							0.082147	0.052741																				2		3				7		6
							0.068016	0.070321																				1		4				6		1
							0.046396	0.128183																				1		4				4
							0.043716	0.205187																				2		3				2
							0.060854	0.148037																				2		2
								0.112913																				1		1
								0.072587																				2		4
								0.113937																				2		2
						Control	hyxHT622	hyxw12-46																				2		2
					Mean	1	0.1467	0.3161																				3		5
					Std. Deviation	0.2196	0.1172	0.2023																						3
					Std. Error of Mean	0.0491	0.02343	0.03823																						3
																														4
																														5
																														6
																														6
																										Test details	Mean 1	Mean 2
																										Ctrl vs. hyx Ri (GD)	1	1.586
																										Ctrl vs. hyx Ri (KK)	1	2.543
																										Ctrl vs. hyx Ri (GD)	1	3.391
																										Ctrl vs. hyx Ri (KK)	1	6.238

## Sheet: Figure S4
			Figure S4B							Figure S4D							Figure S4F
		Driver		insc-Gal4 UAS-Dicer2; UAS-CD8-GFP		Driver				insc-Gal4 UAS-Dicer2; UAS-CD8-GFP							MARCM clones
		Fold change of p-AKT(Ser505) intensity in NBs							Fold change of Stg intensity in NBs							Fold change of Mts intensity in NBs
		Ctrl	hyx RNAi							Ctrl	hyx RNAi						Ctrl	hyxHT622
		1	0.979592							1	0.968153						0.259483	0.943405
		1	1.0566							1	1.05703						1.52085	1.80655
	Mean	1	1.018							Ctrl	hyx RNAi						0.452456	0.540067
	Std. Deviation	0	0.05446						Mean	1	1.013						0.917503	0.612603
	Std. Error of Mean	0	0.03851						Std. Deviation	0	0.06284						1.18412	0.470891
									Std. Error of Mean	0	0.04444						0.569282	0.214749
																	0.646165	0.154187
																	0.971229	0.585329
																	1.05006	0.304533
																	0.796492	0.478329
																	1.40266	1.25073
																		2.52233
																		0.736071
																		0.794814
																		0.343889
																	Ctrl	hyxHT622
																Mean	0.8882	0.7839
																Std. Deviation	0.3925	0.6424
																Std. Error of Mean	0.1183	0.1659

## Sheet: Figure S5
	Figure S5G
		Percentage of metaphase S2 cells with indicated number of Asl
	0-1				2				≥3
	Replicate 1	Replicate 2	Replicate 3	Replicate 4	Replicate 1	Replicate 2	Replicate 3	Replicate 4	Replicate 1	Replicate 2	Replicate 3	Replicate 4
ds-egfp	0	0	0	0	85	75	68.3	71.4	15	25	31.7	28.6
ds-hyx	0	0	0	0	57.1	25	60	50	42.9	75	40	50
	two-way ANOVA with multiple comparisons
Mean&Std. Deviation	0-1	2	≥3
ds-egfp	0	74.9±7.3	25.1±7.3
ds-hyx	0	48.0±15.9	52.0±15.9

[truncated: 5 more sheets:  Figure S6, Figure S7,  Figure S8, Figure S9, Figrue S10]
